# Supplementary material for: “Why Can’t I Become a Manager?”—A Systematic Review of Gender Stereotypes and Organizational Discrimination
Source: Int J Environ Res Public Health. 2019 May 22;16(10):1813. doi: 10.3390/ijerph16101813 (PMC6572654; doi:10.3390/ijerph16101813)
Supplement: Supplementary file 1 [file ijerph-16-01813-s001.zip]

Archive with 5 entries (5 files):
- S1_Protocol.doc
- S2_References of articles included in the analysis of gender lawsuit cases.docx
- S3_References of articles included in the review of meta-analyses.docx
- S4_References of articles included in the content analysis.docx
- S5_PRISMA checklist.doc
